# Supplementary material for: Differences in cardiovascular disease mortality between northern and southern China under exposure to different temperatures: a systematic review
Source: PeerJ. 2024 Oct 30;12:e18355. doi: 10.7717/peerj.18355 (PMC11531265; doi:10.7717/peerj.18355)
Supplement: Supplemental Information 1 [file peerj-12-18355-s001.zip]

Archive with 16 entries (12 files):
- raw_data_and_code/
- raw_data_and_code/cold/
- raw_data_and_code/cold/.RData
- raw_data_and_code/cold/.Rhistory
- raw_data_and_code/cold/cold.R
- raw_data_and_code/cold/cold.csv
- raw_data_and_code/heat/
- raw_data_and_code/heat/.RData
- raw_data_and_code/heat/.Rhistory
- raw_data_and_code/heat/heat.R
- raw_data_and_code/heat/heat.csv
- raw_data_and_code/high/
- raw_data_and_code/high/.RData
- raw_data_and_code/high/.Rhistory
- raw_data_and_code/high/high DTR.csv
- raw_data_and_code/high/high.R
