# Supplementary material for: Differences in cardiovascular disease mortality between northern and southern China under exposure to different temperatures: a systematic review
Source: PeerJ. 2024 Oct 30;12:e18355. doi: 10.7717/peerj.18355 (PMC11531265; doi:10.7717/peerj.18355)
Supplement: Supplemental Information 1 [file peerj-12-18355-s001.zip › raw_data_and_code/cold/cold.csv]

author	location	study duration	temperature exposure metrics	Lag days	rr	lci	uci	Region
Wang,XY	Beijing	2007-2009	cold effect	0-27	1.35	1.24	1.46	north
Yang,J	Changchun	2007-2013	cold effect	0-21	1.48	1.02	2.14	north
Xia,YZ	Chengdu	2016-2020	cold effect	0-14	1.45	1.24	1.68	south
Bai,L	Chengguan	2008-2012	cold effect	0-14	1.617	0.737	3.548	south
Zhang,W	Ganzhou	2015-2019	cold effect	0-21	1.384	1.087	1.764	south
Yang,J	Harbin	2007-2013	cold effect	0-21	1.68	1.18	2.52	north
Liu,SD	Hong Kong	2007-2015	cold effect	0-21	1.794	1.645	1.955	south
Xu£¬RJ	Jiangsu	2015-2019	cold effect	0-21	1.76	1.69	1.83	south
Bai,L	Jiangzi	2008-2012	cold effect	0-14	3.677	0.918	7.721	south
Yang,J	Jinan	2007-2013	cold effect	0-21	1.83	1.34	2.45	north
Bai,L	Naidong	2008-2012	cold effect	0-14	1.056	0.518	2.666	south
Liu,XF	Nanchang	2015-2019	cold effect	0-21	1.839	1.167	2.898	south
Yang,J	Nanjing	2007-2013	cold effect	0-21	2.2	1.71	2.83	south
Zhai,L	Qingdao	2007-2019	cold effect	0-21	1.024	0.995	1.053	north
Yang,CY	Shanghai	1981-2012	cold effect	0-14	1.95	1.84	2.07	south
Yang,J	Shenyang	2007-2013	cold effect	0-21	1.86	1.34	2.51	north
Yang,J	Shijiangzhuang	2007-2013	cold effect	0-21	1.77	1.34	2.33	north
Xia,YZ	Sichuan	2016-2021	cold effect	0-21	3.55	2.04	6.19	south
Wang,CC	Suzhou	2005-2008	cold effect	0-14	2.38	1.59	3.55	south
Yang,J	Tianjin	2007-2013	cold effect	0-21	1.65	1.33	2.05	north
Zhang£¬Hl	Yinchuan	2010-2015	cold effect	0-21	2.03	1.21	3.41	north
Hu,KJ	Zhejiang	2009-2015	cold effect	0-21	1.65	1.41	1.92	south
Yang,J	Zhengzhou	2007-2013	cold effect	0-21	2.45	1.72	3.53	north
