# Supplementary material for: Differences in cardiovascular disease mortality between northern and southern China under exposure to different temperatures: a systematic review
Source: PeerJ. 2024 Oct 30;12:e18355. doi: 10.7717/peerj.18355 (PMC11531265; doi:10.7717/peerj.18355)
Supplement: Supplemental Information 1 [file peerj-12-18355-s001.zip › raw_data_and_code/heat/heat.csv]

author	location	study duration	temperature exposure metrics	Lag days	rr	lci	uci	Region
Wang,XY	Beijing	2007-2009	daily average temperature	0-27	1.13	1.04	1.22	north
Yang,J	Changchun	2007-2013	daily average temperature	0-21	1.28	1.07	1.55	north
Xia,YZ	Chengdu	2016-2020	daily average temperature	0-14	1.28	1.14	1.43	south
Bai,L	Chengguan	2008-2012	daily average temperature	0-14	0.682	0.322	1.442	south
Yang,J	Harbin	2007-2013	daily average temperature	0-21	1.23	1.01	1.51	north
Liu,SD	Hong Kong	2007-2015	daily average temperature	0-3	1.004	0.961	1.05	south
Bai,L	Jiangzi	2008-2014	daily average temperature	0-14	1.739	0.482	6.916	south
Yang,J	Jinan	2007-2013	daily average temperature	0-21	1.66	1.38	2.01	north
Bai,L	Naidong	2008-2013	daily average temperature	0-14	0.764	0.472	2.143	south
Liu,XF	Nanchang	2015-2019	daily average temperature	0-21	1.653	1.147	2.381	south
Yang,J	Nanjing	2007-2013	daily average temperature	0-21	1.24	1.08	1.44	south
Zhai,L	Qingdao	2007-2019	daily average temperature	0-21	0.99	0.975	1	north
Yang,CY	Shanghai	1981-2012	daily average temperature	0-14	1.14	1.07	1.21	south
Yang,J	Shenyang	2007-2013	daily average temperature	0-21	1.22	1.04	1.43	north
Yang,J	Shijiangzhuang	2007-2013	daily average temperature	0-21	1.19	0.99	1.39	north
Xia,YZ	Sichuan	2016-2021	daily average temperature	0-21	1.32	0.96	1.83	south
Wang,CC	Suzhou	2005-2008	daily average temperature	0-3	1.6	1.25	2.06	south
Yang,J	Tianjin	2007-2013	daily average temperature	0-21	1.27	1.11	1.44	north
Zhang��Hl	Yinchuan	2010-2015	daily average temperature	0-21	1.33	0.77	2.21	north
Hu,KJ	Zhejiang	2009-2015	daily average temperature	0-21	1.16	1.03	1.29	south
Yang,J	Zhengzhou	2007-2013	daily average temperature	0-21	1.32	1.09	1.67	north
