# Supplementary material for: Differences in cardiovascular disease mortality between northern and southern China under exposure to different temperatures: a systematic review
Source: PeerJ. 2024 Oct 30;12:e18355. doi: 10.7717/peerj.18355 (PMC11531265; doi:10.7717/peerj.18355)
Supplement: Supplemental Information 1 [file peerj-12-18355-s001.zip › raw_data_and_code/high/high DTR.csv]

author	location	study duration	temperature exposure metrics	Lag days	rr	lci	uci	Region
Luo,Y	Guangdong	2006-2008	DTR	0-27	1.86	0.791	4.373	South
Pi,HL	Harbin	2014-2016	DTR	0-10	1.164	1.079	1.256	North
Tang,J	Hefei	2007-2016	DTR	0-13	1.219	0.925	1.605	North
Xuan,K	Hulunbuir	2014-2020	DTR	0-21	1.762	1.276	2.432	North
Xiao,Y	Shenzhen	2013-2017	DTR	0-7	1.124	0.961	1.314	South
ÕÅ»ÛÁá	Yinchuan	2010-2015	DTR	0-21	1.015	0.732	1.406	North
Wang,YJ	Yunnan	2013-2015	DTR	0-21	1.172	1.062	1.265	South
Ding,,Z	Yuxi	2007-2013	DTR	0-21	1.07	0.64	1.81	South
