# Supplementary material for: Differences in cardiovascular disease mortality between northern and southern China under exposure to different temperatures: a systematic review
Source: PeerJ. 2024 Oct 30;12:e18355. doi: 10.7717/peerj.18355 (PMC11531265; doi:10.7717/peerj.18355)
Supplement: Supplemental Information 1 [file peerj-12-18355-s001.zip › raw_data_and_code/high/high.R]

library(meta)
library(pacman)
setwd("D:/paper one/meta/high")
metagen<- read.csv("high DTR.csv")
metagen 

lnrr <- log(metagen$rr)

se <- (metagen$uci-metagen$lci)/(2*1.96)
metagen <- cbind(metagen,lnrr,se)
metagen

m1 <- metagen(TE=metagen$lnrr,seTE=metagen$se,studlab=paste(metagen$location),sm="RR",backtransf=TRUE,comb.fixed=FALSE)
m1


forest(m1,comb.fixed=FALSE)
dev.off()

metabias(m1,method.bias = "linreg",plotit = T,k.min = 5)

metainf(m1)

forest(metainf(m1),comb.fixed=FALSE)
dev.off()

m2 <- metagen(TE=metagen$lnrr,seTE=metagen$se,studlab=paste(metagen$location),sm="RR",backtransf=TRUE,byvar=metagen$Region,comb.fixed=FALSE)
m2
forest(m2,comb.fixed=FALSE)
dev.off()
